# Supplementary material for: Prediction of Protein Hotspots from Whole Protein Sequences by a Random Projection Ensemble System
Source: Int J Mol Sci. 2017 Jul 18;18(7):1543. doi: 10.3390/ijms18071543 (PMC5536031; doi:10.3390/ijms18071543)
Supplement: Supplementary file 1 [file ijms-18-01543-s001.zip]

Archive with 23 entries (23 files):
- 1CDLA-ISIS
- 1CDLE-ISIS
- 1DDMA-ISIS
- 1DFJE-ISIS
- 1DVAH-ISIS
- 1DVAX-ISIS
- 1DZIA-ISIS
- 1EBPA-ISIS
- 1EBPC-ISIS
- 1ES7A-ISIS
- 1FCCC-ISIS
- 1FOEB-ISIS
- 1GL4A-ISIS
- 1JATA-ISIS
- 1JATB-ISIS
- 1K4UP-ISIS
- 1LQBD-ISIS
- 1MQ8B-ISIS
- 1NFIF-ISIS
- 1UB4C-ISIS
- 2HHBD-ISIS
- 2NMBA-ISIS
- 3SAKA-ISIS
