# Supplementary material for: Prediction of Protein Hotspots from Whole Protein Sequences by a Random Projection Ensemble System
Source: Int J Mol Sci. 2017 Jul 18;18(7):1543. doi: 10.3390/ijms18071543 (PMC5536031; doi:10.3390/ijms18071543)
Supplement: Supplementary file 1 [file ijms-18-01543-s001.zip › 1CDLE-ISIS]

>query: strech=5 crowd_predictions=7 gap=20 itr=0
ARRKWQKTGHAVRAIGRLSS
P--------P--P-PPP--P

1 A 34
2 R 7
3 R 16
4 K -19
5 W 2
6 Q -24
7 K -15
8 T -26
9 G 10
10 H 34
11 A -53
12 V -51
13 R 21
14 A -57
15 I 34
16 G 28
17 R 27
18 L -4
19 S 18
20 S 22
