# Supplementary material for: Prediction of Protein Hotspots from Whole Protein Sequences by a Random Projection Ensemble System
Source: Int J Mol Sci. 2017 Jul 18;18(7):1543. doi: 10.3390/ijms18071543 (PMC5536031; doi:10.3390/ijms18071543)
Supplement: Supplementary file 1 [file ijms-18-01543-s001.zip › 1DDMA-ISIS]

>query: strech=5 crowd_predictions=7 gap=20 itr=0
HQWQADEEAVRSATCSFSVKYLGCVEVFESRGMQVCEEAL
P----------------------------P----------

KVLRQSRRRPVRGLLHVSGDGLRVVDDETKGLIVDQTIEK
---P-PPP--------------------------------

VSFCAPDRNHERGFSYICRDGTTRRWMCHGFLACKDSGER
------PPPP-P---------PPPP-P-------------

LSHAVGCAFAVCLER
---------------

1 H 39
2 Q 14
3 W 2
4 Q 0
5 A 12
6 D -1
7 E -12
8 E 12
9 A -10
10 V -57
11 R -7
12 S 4
13 A 15
14 T 3
15 C -24
16 S -2
17 F -65
18 S 13
19 V -64
20 K 5
21 Y -76
22 L -39
23 G -56
24 C 14
25 V -29
26 E -18
27 V -48
28 F 4
29 E 20
30 S 22
31 R 16
32 G -1
33 M 10
34 Q 7
35 V 3
36 C -34
37 E 9
38 E 5
39 A -41
40 L -32
41 K 5
42 V 4
43 L -58
44 R 21
45 Q 13
46 S 27
47 R 25
48 R 30
49 R 18
50 P 3
51 V -9
52 R -9
53 G -65
54 L -38
55 L -85
56 H -32
57 V -71
58 S -36
59 G -11
60 D -1
61 G -12
62 L -66
63 R -19
64 V -75
65 V -42
66 D -1
67 D 5
68 E 14
69 T 14
70 K 5
71 G 7
72 L 0
73 I -42
74 V 9
75 D 17
76 Q 7
77 T 9
78 I -17
79 E 15
80 K 15
81 V -46
82 S -33
83 F -34
84 C -34
85 A -33
86 P 13
87 D 35
88 R 31
89 N 32
90 H 24
91 E 13
92 R 25
93 G -37
94 F -44
95 S -49
96 Y -64
97 I -65
98 C -48
99 R 1
100 D -4
101 G -1
102 T 26
103 T 32
104 R 30
105 R 33
106 W -33
107 M 41
108 C -53
109 H -40
110 G -50
111 F -28
112 L -1
113 A -23
114 C -3
115 K -2
116 D 4
117 S -9
118 G -51
119 E 2
120 R 6
121 L -38
122 S -35
123 H 9
124 A -24
125 V -84
126 G -33
127 C -4
128 A -57
129 F -71
130 A -22
131 V -3
132 C -75
133 L -42
134 E -2
135 R 1
