# Supplementary material for: Prediction of Protein Hotspots from Whole Protein Sequences by a Random Projection Ensemble System
Source: Int J Mol Sci. 2017 Jul 18;18(7):1543. doi: 10.3390/ijms18071543 (PMC5536031; doi:10.3390/ijms18071543)
Supplement: Supplementary file 1 [file ijms-18-01543-s001.zip › 1DFJE-ISIS]

>query: strech=5 crowd_predictions=7 gap=20 itr=0
KETAAAKFERQHMDSSTSAASSSNYCNQMMKSRNLTKDRC
------P--P------PP-PP---P-PP--PPP--PPPP-

KPVNTFVHESLADVQAVCSQKNVACKNGQTNCYQSYSTMS
-------------------PPP-----PPP----------

ITDCRETGSSKYPNCAYKTTQANKHIIVACEGNPYVPVHF
-------PPPPP------PPPP----------PP------

DASV
--PP

1 K -10
2 E 4
3 T -11
4 A -8
5 A -24
6 A -4
7 K 22
8 F -49
9 E 1
10 R 36
11 Q 14
12 H -15
13 M -5
14 D -10
15 S 19
16 S 16
17 T 28
18 S 28
19 A 20
20 A 26
21 S 27
22 S 20
23 S 9
24 N 13
25 Y 27
26 C -29
27 N 31
28 Q 36
29 M -17
30 M -39
31 K 22
32 S 33
33 R 40
34 N 15
35 L 16
36 T 27
37 K 37
38 D 47
39 R 29
40 C -28
41 K -13
42 P 2
43 V -10
44 N -31
45 T -46
46 F -70
47 V -76
48 H -48
49 E 0
50 S -27
51 L 3
52 A -14
53 D -13
54 V -62
55 Q -14
56 A -3
57 V -30
58 C -56
59 S 10
60 Q 24
61 K 31
62 N 30
63 V 6
64 A -4
65 C -21
66 K 7
67 N 20
68 G 36
69 Q 33
70 T 23
71 N 13
72 C -34
73 Y 16
74 Q 13
75 S -3
76 Y 11
77 S 9
78 T -12
79 M -49
80 S -20
81 I -41
82 T -16
83 D 19
84 C -40
85 R 18
86 E 19
87 T 3
88 G 21
89 S 22
90 S 23
91 K 26
92 Y 37
93 P 20
94 N 18
95 C -15
96 A -3
97 Y -18
98 K -4
99 T 33
100 T 39
101 Q 47
102 A 38
103 N 16
104 K 6
105 H 8
106 I -81
107 I -24
108 V -76
109 A -38
110 C -65
111 E 7
112 G 13
113 N 28
114 P 32
115 Y 20
116 V -72
117 P -65
118 V -65
119 H -56
120 F -70
121 D -25
122 A 13
123 S 28
124 V 26
