# Supplementary material for: Prediction of Protein Hotspots from Whole Protein Sequences by a Random Projection Ensemble System
Source: Int J Mol Sci. 2017 Jul 18;18(7):1543. doi: 10.3390/ijms18071543 (PMC5536031; doi:10.3390/ijms18071543)
Supplement: Supplementary file 1 [file ijms-18-01543-s001.zip › 1DVAX-ISIS]

>query: strech=5 crowd_predictions=7 gap=20 itr=0
ALCDDPRVDRWYCQFVE
PP--P-PPP--PPP---

1 A 42
2 L 45
3 C -39
4 D 7
5 D 22
6 P 13
7 R 55
8 V 35
9 D 29
10 R 10
11 W -4
12 Y 67
13 C 22
14 Q 48
15 F -7
16 V -11
17 E 7
