# Supplementary material for: Prediction of Protein Hotspots from Whole Protein Sequences by a Random Projection Ensemble System
Source: Int J Mol Sci. 2017 Jul 18;18(7):1543. doi: 10.3390/ijms18071543 (PMC5536031; doi:10.3390/ijms18071543)
Supplement: Supplementary file 1 [file ijms-18-01543-s001.zip › 1DZIA-ISIS]

>query: strech=5 crowd_predictions=7 gap=20 itr=0
ALIDVVVVCDESNSIYPWDAVKNFLEKFVQGLDIGPTKTQ
------------------------------------PP--

VGLIQYANNPRVVFNLNTYKTKEEMIVATSQTSQYGGDLT
------------------P--------------P--PP--

NTFGAIQYARKYAYSAASGGRRSATKVMVVVTDGESHDGS
------PP-PP---------P-------------------

MLKAVIDQCNHDNILRFGIAVLGYLNRNALDTKNLIKEIK
-------------------------PPPP--P--------

AIASIPTERYFFNVSDEAALLEKAG
------PP--------------P--

1 A 6
2 L 3
3 I -72
4 D -18
5 V -76
6 V -74
7 V -62
8 V -60
9 C -84
10 D -44
11 E -38
12 S -38
13 N -14
14 S -20
15 I 1
16 Y -5
17 P -1
18 W -28
19 D -18
20 A -3
21 V -51
22 K 0
23 N -10
24 F -58
25 L -59
26 E 13
27 K 5
28 F -61
29 V -46
30 Q -7
31 G -10
32 L -51
33 D -5
34 I 5
35 G -8
36 P 5
37 T 21
38 K 24
39 T 9
40 Q -3
41 V -42
42 G -45
43 L -47
44 I -61
45 Q -39
46 Y -54
47 A -25
48 N 7
49 N 17
50 P 5
51 R 10
52 V -36
53 V 1
54 F -37
55 N -8
56 L -49
57 N -14
58 T 8
59 Y 28
60 K 16
61 T 17
62 K 14
63 E 18
64 E 8
65 M -47
66 I -8
67 V -17
68 A -45
69 T -55
70 S -10
71 Q -13
72 T -47
73 S 1
74 Q 29
75 Y 19
76 G 19
77 G 29
78 D 25
79 L 8
80 T 7
81 N 8
82 T -22
83 F 3
84 G -18
85 A -48
86 I -47
87 Q 25
88 Y 29
89 A -18
90 R 33
91 K 22
92 Y 13
93 A -40
94 Y -40
95 S -15
96 A -6
97 A 11
98 S 15
99 G 20
100 G 1
101 R 22
102 R 16
103 S 19
104 A -16
105 T -29
106 K -20
107 V -75
108 M -80
109 V -83
110 V -72
111 V -74
112 T -53
113 D -35
114 G -54
115 E 6
116 S -4
117 H 7
118 D 6
119 G 6
120 S 12
121 M 10
122 L -2
123 K 13
124 A -4
125 V -41
126 I -53
127 D 2
128 Q 4
129 C -56
130 N -1
131 H 4
132 D 10
133 N -2
134 I -64
135 L -11
136 R -69
137 F -70
138 G -50
139 I -66
140 A -59
141 V -48
142 L -42
143 G -14
144 Y 5
145 L 11
146 N 30
147 R 35
148 N 38
149 A 24
150 L 15
151 D 13
152 T 28
153 K 16
154 N 14
155 L -22
156 I -13
157 K -9
158 E -5
159 I -71
160 K -22
161 A -28
162 I -57
163 A -54
164 S -21
165 I 2
166 P -1
167 T 23
168 E 26
169 R 19
170 Y 4
171 F -37
172 F -50
173 N 8
174 V -42
175 S -9
176 D 0
177 E -3
178 A -15
179 A -19
180 L -68
181 L 4
182 E -1
183 K 21
184 A -5
185 G -13
