# Supplementary material for: Prediction of Protein Hotspots from Whole Protein Sequences by a Random Projection Ensemble System
Source: Int J Mol Sci. 2017 Jul 18;18(7):1543. doi: 10.3390/ijms18071543 (PMC5536031; doi:10.3390/ijms18071543)
Supplement: Supplementary file 1 [file ijms-18-01543-s001.zip › 1EBPA-ISIS]

>query: strech=5 crowd_predictions=7 gap=20 itr=0
KFESKAALLAARGPEELLCFTERLEDLVCFWEEAASAGVG
---------------------P------------------

PGNYSFSYQLEDEPWKLCRLHQAPTARGAVRFWCSLPTAD
----------PPP-P-------------------------

TSSFVPLELRVTAASGAPRYHRVIHINEVVLLDAPVGLVA
------------------P---------------------

RLADESGHVVLRWLPPPETPMTSHIRYEVDVSAGNGAGSV
----P------------PPP--------------------

QRVEILEGRTECVLSNLRGRTRYTFAVRARMAEPSFGGFW
-------P-----------------------PPPPP----

SAWSEPVSLLT
--------P--

1 K -18
2 F -21
3 E -19
4 S -4
5 K -5
6 A -12
7 A -12
8 L -2
9 L -3
10 A -22
11 A 0
12 R 8
13 G -1
14 P -31
15 E -6
16 E -6
17 L -42
18 L -11
19 C -28
20 F 15
21 T 7
22 E 27
23 R 19
24 L 2
25 E 1
26 D -4
27 L -72
28 V -23
29 C -69
30 F -19
31 W -71
32 E -23
33 E 0
34 A 7
35 A -1
36 S 9
37 A 13
38 G 13
39 V 4
40 G 6
41 P 5
42 G 4
43 N -6
44 Y -62
45 S 1
46 F -69
47 S 6
48 Y -53
49 Q -2
50 L 15
51 E 24
52 D 35
53 E 30
54 P 19
55 W 21
56 K 19
57 L 19
58 C 5
59 R 3
60 L 6
61 H 11
62 Q 15
63 A 13
64 P 1
65 T 3
66 A 11
67 R 19
68 G 19
69 A -3
70 V -3
71 R 8
72 F 15
73 W -12
74 C -31
75 S -8
76 L -56
77 P -12
78 T -34
79 A -10
80 D -2
81 T -32
82 S -3
83 S 13
84 F 16
85 V -5
86 P -8
87 L -62
88 E 8
89 L -76
90 R 17
91 V -69
92 T -13
93 A -48
94 A -6
95 S -14
96 G -3
97 A 14
98 P 19
99 R 22
100 Y 17
101 H 3
102 R 2
103 V -9
104 I -33
105 H -11
106 I -40
107 N -4
108 E 2
109 V 4
110 V -9
111 L 7
112 L 7
113 D 15
114 A -18
115 P -45
116 V -16
117 G -17
118 L -61
119 V -25
120 A -48
121 R -15
122 L -11
123 A -1
124 D 10
125 E 25
126 S 6
127 G -5
128 H -15
129 V -79
130 V -37
131 L -79
132 R -31
133 W -80
134 L -35
135 P -27
136 P -5
137 P 13
138 E 24
139 T 38
140 P 25
141 M 16
142 T 5
143 S 6
144 H -3
145 I -27
146 R -4
147 Y -72
148 E 1
149 V -75
150 D 1
151 V -56
152 S -26
153 A -11
154 G 3
155 N 8
156 G 17
157 A 3
158 G 6
159 S 1
160 V -4
161 Q 3
162 R 5
163 V -20
164 E 0
165 I 8
166 L 14
167 E 7
168 G 22
169 R 8
170 T 15
171 E 3
172 C -38
173 V -3
174 L -58
175 S -8
176 N -13
177 L -45
178 R -12
179 G 2
180 R 6
181 T 9
182 R 4
183 Y -51
184 T 4
185 F -82
186 A 4
187 V -77
188 R -3
189 A -42
190 R 12
191 M 2
192 A 22
193 E 23
194 P 43
195 S 24
196 F 30
197 G 13
198 G 11
199 F 15
200 W 7
201 S -22
202 A -26
203 W -31
204 S -40
205 E -11
206 P -15
207 V -48
208 S -13
209 L 21
210 L 13
211 T -6
