# Supplementary material for: Prediction of Protein Hotspots from Whole Protein Sequences by a Random Projection Ensemble System
Source: Int J Mol Sci. 2017 Jul 18;18(7):1543. doi: 10.3390/ijms18071543 (PMC5536031; doi:10.3390/ijms18071543)
Supplement: Supplementary file 1 [file ijms-18-01543-s001.zip › 1EBPC-ISIS]

>query: strech=5 crowd_predictions=7 gap=20 itr=0
GGTYSCHFGPLTWVCKPQGG
----P-PPPP-----P----

1 G -1
2 G 8
3 T -29
4 Y -35
5 S 61
6 C -29
7 H 61
8 F 62
9 G 57
10 P 50
11 L -40
12 T -20
13 W -58
14 V -19
15 C -74
16 K 43
17 P -16
18 Q -2
19 G 18
20 G -6
