# Supplementary material for: Prediction of Protein Hotspots from Whole Protein Sequences by a Random Projection Ensemble System
Source: Int J Mol Sci. 2017 Jul 18;18(7):1543. doi: 10.3390/ijms18071543 (PMC5536031; doi:10.3390/ijms18071543)
Supplement: Supplementary file 1 [file ijms-18-01543-s001.zip › 1FCCC-ISIS]

>query: strech=5 crowd_predictions=7 gap=20 itr=0
TTYKLVINGKTLKGETTTEAVDAATAEKVFKQYANDNGVD
------------PP--P--------------PP-------

GEWTYDDATKTFTVTE
--P-------------

1 T 4
2 T -14
3 Y -11
4 K 0
5 L -83
6 V -72
7 I -74
8 N -5
9 G -14
10 K 8
11 T -8
12 L 10
13 K 25
14 G 27
15 E 3
16 T -11
17 T 24
18 T 2
19 E -8
20 A -67
21 V -46
22 D -26
23 A -45
24 A 2
25 T -18
26 A -76
27 E -19
28 K 9
29 V 5
30 F -92
31 K -19
32 Q 31
33 Y 24
34 A -23
35 N -5
36 D 19
37 N 18
38 G -10
39 V -5
40 D 9
41 G -11
42 E 16
43 W 23
44 T -20
45 Y -23
46 D -7
47 D -10
48 A -66
49 T -18
50 K -6
51 T -27
52 F -90
53 T -12
54 V -42
55 T -7
56 E 0
