# Supplementary material for: Prediction of Protein Hotspots from Whole Protein Sequences by a Random Projection Ensemble System
Source: Int J Mol Sci. 2017 Jul 18;18(7):1543. doi: 10.3390/ijms18071543 (PMC5536031; doi:10.3390/ijms18071543)
Supplement: Supplementary file 1 [file ijms-18-01543-s001.zip › 1FOEB-ISIS]

>query: strech=5 crowd_predictions=7 gap=20 itr=0
MQAIKCVVVGDGAVGKTCLLISYTTNAFPGEYIPTVFDNY
-------------------------------P-------P

SANVMVDGKPVNLGLWDTAGQEDYDRLRPLSYPQTDVFLI
------------------------P--PP----P------

CFSLVSPASFENVRAKWYPEVRHHCPNTPIILVGTKLDLR
----------------------PP----------------

DDKDTIEKLKEKKLTPITYPQGLAMAKEIGAVKYLECSAL
----------PPP---------------------------

TQRGLKTVFDEAIRAVL
--P--------------

1 M 15
2 Q 16
3 A -21
4 I -82
5 K -22
6 C -85
7 V -82
8 V -69
9 V -82
10 G -60
11 D 6
12 G 11
13 A 1
14 V -17
15 G -42
16 K -18
17 T -33
18 C -38
19 L -74
20 L -68
21 I -18
22 S -21
23 Y -55
24 T -35
25 T 6
26 N 11
27 A -6
28 F -39
29 P -6
30 G 16
31 E 13
32 Y 25
33 I 2
34 P -14
35 T -21
36 V -61
37 F -35
38 D 16
39 N 20
40 Y 33
41 S 5
42 A -1
43 N 0
44 V -56
45 M -12
46 V -39
47 D -7
48 G -3
49 K 10
50 P -6
51 V -75
52 N -13
53 L -79
54 G -30
55 L -54
56 W -63
57 D -41
58 T -53
59 A -62
60 G -27
61 Q -5
62 E -8
63 D -1
64 Y -39
65 D 30
66 R 10
67 L -3
68 R 22
69 P 29
70 L 15
71 S -21
72 Y -57
73 P 18
74 Q 27
75 T 1
76 D 20
77 V -43
78 F -38
79 L -78
80 I -62
81 C -78
82 F -74
83 S -37
84 L -62
85 V -16
86 S 7
87 P -26
88 A -6
89 S -35
90 F -33
91 E -18
92 N 14
93 V -23
94 R -13
95 A -8
96 K 0
97 W -24
98 Y -2
99 P 10
100 E -3
101 V 15
102 R 16
103 H 32
104 H 24
105 C 11
106 P 15
107 N 8
108 T -30
109 P -64
110 I -57
111 I -79
112 L -70
113 V -44
114 G -73
115 T -37
116 K -32
117 L -26
118 D -23
119 L -54
120 R -2
121 D 10
122 D -3
123 K -2
124 D 3
125 T -2
126 I 4
127 E 9
128 K 2
129 L 0
130 K 13
131 E 27
132 K 39
133 K 24
134 L 17
135 T 14
136 P -7
137 I -32
138 T -22
139 Y -4
140 P -18
141 Q -11
142 G -50
143 L -5
144 A -36
145 M -49
146 A -52
147 K 0
148 E 16
149 I 12
150 G 4
151 A 7
152 V -13
153 K 8
154 Y -20
155 L -75
156 E -31
157 C -46
158 S -43
159 A -68
160 L -44
161 T -7
162 Q 14
163 R 23
164 G -13
165 L -58
166 K -25
167 T -5
168 V -60
169 F -74
170 D -12
171 E 6
172 A -51
173 I -35
174 R -1
175 A -6
176 V -62
177 L 6
