# Supplementary material for: Prediction of Protein Hotspots from Whole Protein Sequences by a Random Projection Ensemble System
Source: Int J Mol Sci. 2017 Jul 18;18(7):1543. doi: 10.3390/ijms18071543 (PMC5536031; doi:10.3390/ijms18071543)
Supplement: Supplementary file 1 [file ijms-18-01543-s001.zip › 1GL4A-ISIS]

>query: strech=5 crowd_predictions=7 gap=20 itr=0
APLAQQTCANNRHQCSVHAECRDYATGFCCRCVANYTGNG
----------PP----------------------------

RQCVAEGSPQRVNGKVKGRIFVGSSQVPVVFENTDLHSYV
-------------P------------------P-P-----

VMNHGRSYTAISTIPETVGYSLLPLAPIGGIIGWMFAVEQ
--PP------------------------------------

DGFKNGFSITGGEFTRQAEVTFLGHPGKLVLKQQFSGIDE
----------------------------------------

HGHLTISTELEGRVPQIPYGASVHIEPYTELYHYSSSVIT
P---------------------------------------

SSSTREYTVMEPDQDGAAPSHTHIYQWRQTITFQECAHDD
-------------PPPPP---------------------P

ARPALPSTQQLSVDSVFVLYNKEERILRYALSNSIGPVRD
P---------------------P-----------------

GSPDA
---P-

1 A -15
2 P 4
3 L -12
4 A -10
5 Q -8
6 Q -8
7 T -17
8 C -36
9 A 0
10 N 9
11 N 23
12 R 33
13 H 17
14 Q 12
15 C -10
16 S -2
17 V -5
18 H -10
19 A -22
20 E -2
21 C -42
22 R 5
23 D -5
24 Y 2
25 A 14
26 T 4
27 G -10
28 F -56
29 C 4
30 C -54
31 R 17
32 C -36
33 V 1
34 A 13
35 N -32
36 Y -36
37 T 5
38 G 0
39 N 16
40 G 1
41 R 20
42 Q 11
43 C -16
44 V -3
45 A -2
46 E 6
47 G 15
48 S 8
49 P -3
50 Q 19
51 R 13
52 V 7
53 N 7
54 G 27
55 K 14
56 V 12
57 K 11
58 G -18
59 R 5
60 I -14
61 F 4
62 V -13
63 G -3
64 S 11
65 S 17
66 Q 7
67 V 16
68 P -10
69 V -26
70 V -11
71 F -24
72 E 14
73 N 23
74 T 14
75 D 21
76 L -19
77 H 13
78 S 15
79 Y 17
80 V -45
81 V -19
82 M 15
83 N 21
84 H 25
85 G -2
86 R 19
87 S -19
88 Y -27
89 T -42
90 A -43
91 I -59
92 S -16
93 T -16
94 I -53
95 P -9
96 E 15
97 T 3
98 V -21
99 G -32
100 Y 0
101 S -19
102 L -37
103 L -25
104 P -50
105 L -48
106 A -34
107 P -44
108 I -46
109 G -21
110 G -28
111 I -28
112 I -71
113 G -11
114 W -69
115 M -15
116 F -36
117 A -56
118 V -17
119 E -8
120 Q 6
121 D -3
122 G 9
123 F 0
124 K 8
125 N 14
126 G -37
127 F -38
128 S -12
129 I -50
130 T -26
131 G -35
132 G -29
133 E 6
134 F -46
135 T 2
136 R 11
137 Q 4
138 A -32
139 E -8
140 V -71
141 T -13
142 F -61
143 L -5
144 G 7
145 H 7
146 P 0
147 G 3
148 K -10
149 L -77
150 V -45
151 L -76
152 K -20
153 Q -27
154 Q 2
155 F -40
156 S -14
157 G -77
158 I -31
159 D 2
160 E 6
161 H 21
162 G -16
163 H -24
164 L -66
165 T -11
166 I -61
167 S -21
168 T -53
169 E -8
170 L -51
171 E -16
172 G -63
173 R 0
174 V -49
175 P -46
176 Q 8
177 I -17
178 P 14
179 Y 8
180 G -2
181 A -35
182 S -22
183 V -73
184 H -6
185 I -65
186 E -20
187 P -19
188 Y -25
189 T -18
190 E 7
191 L 0
192 Y -59
193 H -9
194 Y 16
195 S 4
196 S 3
197 S -24
198 V -20
199 I -58
200 T -1
201 S -31
202 S -2
203 S -16
204 T -11
205 R -2
206 E -5
207 Y -32
208 T -6
209 V -62
210 M -6
211 E 4
212 P 6
213 D 17
214 Q 30
215 D 28
216 G 32
217 A 21
218 A 23
219 P 17
220 S 0
221 H 5
222 T -12
223 H -28
224 I -31
225 Y -56
226 Q -16
227 W -65
228 R -17
229 Q -30
230 T -24
231 I -48
232 T -52
233 F -49
234 Q 7
235 E 18
236 C -35
237 A 7
238 H 8
239 D 16
240 D 28
241 A 34
242 R 20
243 P 17
244 A 13
245 L 3
246 P 0
247 S 4
248 T -26
249 Q -26
250 Q -13
251 L -55
252 S -29
253 V -53
254 D -23
255 S -14
256 V -34
257 F -9
258 V -28
259 L -47
260 Y -68
261 N -1
262 K 15
263 E 21
264 E 9
265 R 8
266 I -37
267 L -71
268 R -27
269 Y -66
270 A -41
271 L -41
272 S 2
273 N -8
274 S -18
275 I -61
276 G -25
277 P -1
278 V -1
279 R 19
280 D 16
281 G 17
282 S 18
283 P 13
284 D 24
285 A 20
