# Supplementary material for: Prediction of Protein Hotspots from Whole Protein Sequences by a Random Projection Ensemble System
Source: Int J Mol Sci. 2017 Jul 18;18(7):1543. doi: 10.3390/ijms18071543 (PMC5536031; doi:10.3390/ijms18071543)
Supplement: Supplementary file 1 [file ijms-18-01543-s001.zip › 1JATA-ISIS]

>query: strech=5 crowd_predictions=7 gap=20 itr=0
GSAASLPKRIIKETEKLVSDPVPGITAEPHDDNLRYFQVT
---------------------PP-----------PP----

IEGPEQSPYEDGIFELELYLPDDYPMEAPKVRFLTKIYHP
----PPP--PP-----------------------------

NIDRLGRICLDVLKTNWSPALQIRTVLLSIQALLASPNPN
--PP------------------------------------

DPLANDVAEDWIKNEQGAKAKAREWTKLYAKKKPE
--------------------P-----P----P---

1 G -18
2 S -8
3 A -7
4 A -2
5 S 19
6 L 3
7 P 18
8 K 16
9 R -2
10 I -56
11 I 10
12 K 0
13 E -11
14 T -45
15 E 18
16 K 0
17 L -17
18 V -19
19 S -13
20 D 1
21 P 10
22 V 21
23 P 21
24 G 11
25 I -38
26 T 12
27 A -40
28 E 6
29 P -3
30 H 9
31 D 12
32 D 11
33 N 11
34 L -24
35 R 23
36 Y 21
37 F -66
38 Q 3
39 V -67
40 T -27
41 I -82
42 E 11
43 G -20
44 P 5
45 E 25
46 Q 28
47 S 34
48 P 11
49 Y 8
50 E 22
51 D 25
52 G -41
53 I 5
54 F -67
55 E 15
56 L -79
57 E 7
58 L -77
59 Y -9
60 L -55
61 P -20
62 D 15
63 D 1
64 Y -6
65 P -18
66 M -2
67 E 13
68 A 9
69 P 6
70 K 1
71 V -66
72 R 7
73 F -54
74 L -48
75 T -18
76 K 16
77 I 5
78 Y 0
79 H -8
80 P -12
81 N -9
82 I -44
83 D 24
84 R 27
85 L 19
86 G -14
87 R 12
88 I -43
89 C -55
90 L -49
91 D -14
92 V -47
93 L -58
94 K -9
95 T 11
96 N -26
97 W -45
98 S -40
99 P -21
100 A -16
101 L -16
102 Q -10
103 I -19
104 R 6
105 T -5
106 V -69
107 L -68
108 L -51
109 S -54
110 I -67
111 Q -25
112 A -43
113 L -61
114 L -66
115 A -13
116 S -1
117 P -11
118 N 16
119 P 17
120 N 12
121 D 8
122 P -8
123 L -11
124 A -19
125 N 1
126 D -7
127 V -40
128 A -44
129 E 13
130 D 8
131 W -47
132 I 5
133 K 5
134 N 11
135 E -5
136 Q -9
137 G -9
138 A -54
139 K -1
140 A 9
141 K 22
142 A -44
143 R 11
144 E 9
145 W -6
146 T -26
147 K 27
148 L 14
149 Y -12
150 A -47
151 K 14
152 K 25
153 K 13
154 P -6
155 E -9
