# Supplementary material for: Prediction of Protein Hotspots from Whole Protein Sequences by a Random Projection Ensemble System
Source: Int J Mol Sci. 2017 Jul 18;18(7):1543. doi: 10.3390/ijms18071543 (PMC5536031; doi:10.3390/ijms18071543)
Supplement: Supplementary file 1 [file ijms-18-01543-s001.zip › 1JATB-ISIS]

>query: strech=5 crowd_predictions=7 gap=20 itr=0
HMSKVPRNFRLLEELEKGEKGFGPESCSYGLADSDDITMT
----P-PP---------------PPP--P---PP------

KWNGTILGPPHSNHENRIYSLSIDCGPNYPDSPPKVTFIS
-----------P---P--------------PP--------

KINLPCVNPTTGEVQTDFHTLRDWKRAYTMETLLLDLRKE
--------PP----------PP------------------

MATPANKKLRQPKEGETF
-----------------P

1 H -5
2 M 1
3 S 0
4 K 17
5 V 22
6 P 19
7 R 39
8 N 31
9 F 12
10 R -6
11 L -53
12 L -16
13 E -12
14 E -19
15 L -46
16 E 14
17 K -7
18 G -26
19 E -2
20 K -5
21 G -6
22 F -14
23 G 2
24 P 22
25 E 31
26 S 34
27 C 7
28 S 17
29 Y 30
30 G 5
31 L -15
32 A 7
33 D 23
34 S 29
35 D 16
36 D 10
37 I 2
38 T 5
39 M -30
40 T 5
41 K 17
42 W -65
43 N 5
44 G -65
45 T 16
46 I -82
47 L 5
48 G -38
49 P -10
50 P 17
51 H 18
52 S 28
53 N 9
54 H 6
55 E 20
56 N 30
57 R 14
58 I -24
59 Y -70
60 S -2
61 L -83
62 S -9
63 I -79
64 D -6
65 C -53
66 G -27
67 P 7
68 N -4
69 Y -9
70 P 3
71 D 23
72 S 23
73 P 0
74 P 3
75 K -1
76 V -71
77 T -6
78 F -59
79 I -42
80 S 4
81 K 14
82 I -20
83 N 5
84 L 3
85 P -11
86 C -11
87 V -44
88 N 18
89 P 22
90 T 29
91 T 20
92 G 17
93 E 13
94 V -50
95 Q -57
96 T -35
97 D -8
98 F -47
99 H -16
100 T 19
101 L 26
102 R 38
103 D -7
104 W -16
105 K -26
106 R -6
107 A -6
108 Y -14
109 T -13
110 M -25
111 E 8
112 T -3
113 L -71
114 L -62
115 L 3
116 D 8
117 L -59
118 R 3
119 K 20
120 E 10
121 M -57
122 A -5
123 T 8
124 P -14
125 A 4
126 N 9
127 K 13
128 K 16
129 L 20
130 R 19
131 Q 12
132 P 0
133 K 1
134 E 14
135 G -44
136 E 3
137 T 20
138 F 37
