# Supplementary material for: Prediction of Protein Hotspots from Whole Protein Sequences by a Random Projection Ensemble System
Source: Int J Mol Sci. 2017 Jul 18;18(7):1543. doi: 10.3390/ijms18071543 (PMC5536031; doi:10.3390/ijms18071543)
Supplement: Supplementary file 1 [file ijms-18-01543-s001.zip › 1K4UP-ISIS]

>query: strech=5 crowd_predictions=7 gap=20 itr=0
SKPQPAVPPRPSADLILNRCSESTKRKLASAV
-------P----------------P---P---

1 S -34
2 K -21
3 P -22
4 Q -4
5 P 1
6 A 6
7 V 5
8 P 39
9 P 10
10 R -4
11 P -8
12 S -17
13 A -1
14 D -3
15 L -14
16 I -76
17 L 15
18 N 11
19 R -14
20 C -59
21 S -27
22 E 15
23 S 15
24 T 13
25 K 22
26 R -10
27 K -9
28 L -42
29 A 41
30 S 10
31 A 20
32 V 13
