# Supplementary material for: Prediction of Protein Hotspots from Whole Protein Sequences by a Random Projection Ensemble System
Source: Int J Mol Sci. 2017 Jul 18;18(7):1543. doi: 10.3390/ijms18071543 (PMC5536031; doi:10.3390/ijms18071543)
Supplement: Supplementary file 1 [file ijms-18-01543-s001.zip › 1LQBD-ISIS]

>query: strech=5 crowd_predictions=7 gap=20 itr=0
PFSTQDTDLDLEMLAPYIPMDDDFQLRSFDQLSP
-PPPPP----------P-P---P----PPPPP--

1 P 4
2 F 31
3 S 31
4 T 30
5 Q 43
6 D 28
7 T 19
8 D 2
9 L -37
10 D 4
11 L -50
12 E -4
13 M -35
14 L -79
15 A -57
16 P 13
17 Y 33
18 I -33
19 P 45
20 M 10
21 D 13
22 D 11
23 D 21
24 F -6
25 Q 7
26 L -18
27 R 16
28 S 39
29 F 46
30 D 39
31 Q 35
32 L 25
33 S 6
34 P -14
