# Supplementary material for: Prediction of Protein Hotspots from Whole Protein Sequences by a Random Projection Ensemble System
Source: Int J Mol Sci. 2017 Jul 18;18(7):1543. doi: 10.3390/ijms18071543 (PMC5536031; doi:10.3390/ijms18071543)
Supplement: Supplementary file 1 [file ijms-18-01543-s001.zip › 1MQ8B-ISIS]

>query: strech=5 crowd_predictions=7 gap=20 itr=0
VDLVFLFDGSMSLQPDEFQKILDFMKDVMKKCSNTSYQFA
---------------------------------P------

AVQFSTSYKTEFDFSDYVKRKDPDALLKHVKHMLLLTNTF
-------------------------------P--P-----

GAINYVATEVFREELGARPDATKVLIIITDGEATDSGNID
----------------------------------------

AAKDIIRYIIGIGKHFQTKESQETLHKFASKPASEFVKIL
----------------PPPP------------PP------

DTFEKLKDLCTELQKKI
-----------------

1 V 1
2 D -9
3 L -82
4 V -84
5 F -62
6 L -57
7 F -86
8 D -51
9 G -58
10 S -48
11 M -20
12 S -37
13 L -8
14 Q -2
15 P 18
16 D 16
17 E 5
18 F -45
19 Q -7
20 K 19
21 I -53
22 L -10
23 D -10
24 F -47
25 M -54
26 K 17
27 D 9
28 V -60
29 M -49
30 K 8
31 K 11
32 C 5
33 S 1
34 N 21
35 T 18
36 S 17
37 Y 7
38 Q -1
39 F -40
40 A -49
41 A -57
42 V -68
43 Q -42
44 F -64
45 S -35
46 T -6
47 S 5
48 Y -27
49 K 17
50 T 15
51 E 14
52 F -27
53 D -8
54 F -8
55 S 1
56 D 17
57 Y 15
58 V 6
59 K 4
60 R 20
61 K 14
62 D 8
63 P -50
64 D -7
65 A -16
66 L -50
67 L -33
68 K 1
69 H 2
70 V -50
71 K 10
72 H 31
73 M 19
74 L 19
75 L 23
76 L -5
77 T -23
78 N -4
79 T -25
80 F -52
81 G -10
82 A -70
83 I -66
84 N 1
85 Y 15
86 V -46
87 A -48
88 T 2
89 E 6
90 V -57
91 F -35
92 R 1
93 E 9
94 E 16
95 L 7
96 G 15
97 A 3
98 R 17
99 P 15
100 D 14
101 A 6
102 T -18
103 K -13
104 V -65
105 L -76
106 I -82
107 I -65
108 I -73
109 T -51
110 D -36
111 G -54
112 E 3
113 A 7
114 T 3
115 D 14
116 S -3
117 G -9
118 N -13
119 I -1
120 D 5
121 A -7
122 A 2
123 K 15
124 D 17
125 I -52
126 I -11
127 R -68
128 Y -59
129 I -42
130 I -58
131 G -61
132 I -45
133 G -36
134 K 6
135 H 10
136 F 20
137 Q 32
138 T 36
139 K 28
140 E 30
141 S 2
142 Q -1
143 E 5
144 T 5
145 L -72
146 H -3
147 K 3
148 F -31
149 A -45
150 S -10
151 K 15
152 P 16
153 A 28
154 S 23
155 E 18
156 F 9
157 V -33
158 K -50
159 I -36
160 L -43
161 D -10
162 T -9
163 F -15
164 E -7
165 K -1
166 L -45
167 K -14
168 D -9
169 L -57
170 C -39
171 T -7
172 E -6
173 L -53
174 Q 12
175 K 4
176 K 12
177 I 8
