# Supplementary material for: Prediction of Protein Hotspots from Whole Protein Sequences by a Random Projection Ensemble System
Source: Int J Mol Sci. 2017 Jul 18;18(7):1543. doi: 10.3390/ijms18071543 (PMC5536031; doi:10.3390/ijms18071543)
Supplement: Supplementary file 1 [file ijms-18-01543-s001.zip › 1NFIF-ISIS]

>query: strech=5 crowd_predictions=7 gap=20 itr=0
LTEDGDSFLHLAIIHEEKALTMEVIRQVKGDLAFLNFQNN
P-------------PPPP----------------------

LQQTPLHLAVITNQPEIAEALLGAGCDPELRDFRGNTPLH
-------------------------------PPP------

LACEQGCLASVGVLTQSCTTPHLHSILKATNYNGHTCLHL
---P------------------P---------P-------

ASIHGYLGIVELLVSLGADVNAQEPCNGRTALHLAVDLQN
-------------------------P--------------

PDLVSLLLKCGADVNRVTYQGYSPYQLTWGRPSTRIQQQL
-------------------P--------------------

GQLTLENLQMLPE
-------------

1 L 23
2 T 18
3 E 5
4 D 9
5 G -7
6 D 16
7 S -7
8 F -61
9 L -75
10 H -70
11 L -50
12 A -42
13 I -22
14 I 18
15 H 30
16 E 27
17 E 39
18 K 23
19 A 17
20 L 15
21 T -28
22 M -15
23 E -15
24 V -55
25 I -69
26 R -21
27 Q -28
28 V -76
29 K -70
30 G -8
31 D 8
32 L -15
33 A -20
34 F -10
35 L -24
36 N -16
37 F 6
38 Q 5
39 N 17
40 N 11
41 L 19
42 Q 15
43 Q 18
44 T -17
45 P -69
46 L -75
47 H -71
48 L -47
49 A -41
50 V -20
51 I 18
52 T 13
53 N 0
54 Q 5
55 P 19
56 E 5
57 I -32
58 A -65
59 E -28
60 A -72
61 L -82
62 L -74
63 G -20
64 A -17
65 G -36
66 C -32
67 D -9
68 P -15
69 E -14
70 L 6
71 R 5
72 D 23
73 F 25
74 R 29
75 G 17
76 N 8
77 T -15
78 P -65
79 L -71
80 H -39
81 L -41
82 A -40
83 C -13
84 E 28
85 Q 20
86 G -8
87 C 1
88 L 8
89 A -2
90 S -46
91 V -70
92 G -38
93 V -74
94 L -80
95 T -70
96 Q -3
97 S -10
98 C -56
99 T -33
100 T 1
101 P 19
102 H 20
103 L 27
104 H 14
105 S 18
106 I -5
107 L -44
108 K -23
109 A -7
110 T -5
111 N 18
112 Y 15
113 N 23
114 G 0
115 H 10
116 T -19
117 C -67
118 L -75
119 H -69
120 L -50
121 A -41
122 S -22
123 I 18
124 H 8
125 G -10
126 Y 7
127 L 15
128 G -2
129 I -47
130 V -63
131 E -28
132 L -66
133 L -80
134 V -70
135 S -7
136 L -5
137 G -35
138 A -33
139 D -13
140 V -31
141 N -21
142 A -10
143 Q -6
144 E 15
145 P 9
146 C 26
147 N 16
148 G 5
149 R 12
150 T -11
151 A -65
152 L -71
153 H -23
154 L -37
155 A -38
156 V -18
157 D 19
158 L 18
159 Q 4
160 N 11
161 P 17
162 D 4
163 L -35
164 V -68
165 S -34
166 L -68
167 L -80
168 L -64
169 K 0
170 C 2
171 G -38
172 A -34
173 D -12
174 V -17
175 N -8
176 R 2
177 V 3
178 T 17
179 Y 19
180 Q 30
181 G 17
182 Y 20
183 S -6
184 P -65
185 Y -75
186 Q -67
187 L -52
188 T -43
189 W -24
190 G 15
191 R 13
192 P 2
193 S 4
194 T 17
195 R 8
196 I -37
197 Q -62
198 Q -24
199 Q -36
200 L -76
201 G -62
202 Q 2
203 L 15
204 T -23
205 L -26
206 E -9
207 N 2
208 L 7
209 Q -9
210 M 4
211 L -5
212 P -12
213 E -26
