# Supplementary material for: Prediction of Protein Hotspots from Whole Protein Sequences by a Random Projection Ensemble System
Source: Int J Mol Sci. 2017 Jul 18;18(7):1543. doi: 10.3390/ijms18071543 (PMC5536031; doi:10.3390/ijms18071543)
Supplement: Supplementary file 1 [file ijms-18-01543-s001.zip › 1UB4C-ISIS]

>query: strech=5 crowd_predictions=7 gap=20 itr=0
GPHMIHSSVKRWGNSPAVRIPATLMQALNLNIDDEVKIDL
PP---P----------------------------------

VDGKLIIEPVRKEPVFTLAELVNDITPENLHENIDWGEPK
-----------PPPPP-----------PP--------P-P

DKEVW
P---P

1 G 26
2 P 46
3 H 14
4 M -59
5 I -20
6 H 21
7 S 5
8 S 13
9 V -76
10 K 1
11 R -11
12 W 16
13 G -27
14 N -6
15 S -15
16 P 4
17 A -41
18 V -84
19 R -5
20 I -76
21 P -64
22 A -27
23 T -25
24 L -76
25 M -47
26 Q -8
27 A -5
28 L -29
29 N -8
30 L -30
31 N -5
32 I 16
33 D 9
34 D 1
35 E -15
36 V -61
37 K -12
38 I -75
39 D -17
40 L 4
41 V 5
42 D -7
43 G 4
44 K 2
45 L -59
46 I -25
47 I -69
48 E -15
49 P -26
50 V -10
51 R 7
52 K 27
53 E 33
54 P 26
55 V 21
56 F 29
57 T 1
58 L -55
59 A -22
60 E -4
61 L -52
62 V -51
63 N -15
64 D -3
65 I -25
66 T -7
67 P 15
68 E 30
69 N 28
70 L 14
71 H 0
72 E 7
73 N 14
74 I 1
75 D -8
76 W 2
77 G 4
78 E 26
79 P 16
80 K 21
81 D 22
82 K 8
83 E 16
84 V 20
85 W 42
