# Supplementary material for: Prediction of Protein Hotspots from Whole Protein Sequences by a Random Projection Ensemble System
Source: Int J Mol Sci. 2017 Jul 18;18(7):1543. doi: 10.3390/ijms18071543 (PMC5536031; doi:10.3390/ijms18071543)
Supplement: Supplementary file 1 [file ijms-18-01543-s001.zip › 2NMBA-ISIS]

>query: strech=5 crowd_predictions=7 gap=20 itr=0
GSPGIPDRVPESSKPHQWQADEEAVRSATCSFSVKYLGCV
---------------P-P----------------------

EVFESRGMQVCEEALKVLRQSRRRPVRGLLHVSGDGLRVV
------------------P-PPP-----------------

DDETKGLIVDQTIEKVSFCAPDRNHERGFSYICRDGTTRR
---------------------PPPP-P---------PPPP

WMCHGFLACKDSGERLSHAVGCAFAVCLERKQRRTRAAAS
-P----------------------------P---------

1 G -12
2 S -5
3 P -6
4 G -6
5 I 1
6 P 7
7 D 17
8 R 17
9 V 6
10 P 10
11 E 13
12 S 14
13 S 6
14 K 8
15 P 4
16 H 22
17 Q 13
18 W 31
19 Q 3
20 A 3
21 D -6
22 E -4
23 E 11
24 A -13
25 V -58
26 R -6
27 S 1
28 A 11
29 T -2
30 C -28
31 S -4
32 F -64
33 S 13
34 V -64
35 K 3
36 Y -76
37 L -39
38 G -60
39 C -14
40 V -39
41 E -24
42 V -55
43 F 1
44 E 18
45 S 18
46 R 10
47 G -11
48 M 8
49 Q 2
50 V -24
51 C -48
52 E 0
53 E -2
54 A -42
55 L -34
56 K 3
57 V 1
58 L -58
59 R 24
60 Q 18
61 S 24
62 R 24
63 R 29
64 R 18
65 P 3
66 V -8
67 R -7
68 G -61
69 L -37
70 L -85
71 H -31
72 V -69
73 S -34
74 G -9
75 D 3
76 G -12
77 L -66
78 R -19
79 V -75
80 V -40
81 D 0
82 D 5
83 E 14
84 T 13
85 K 3
86 G 5
87 L 0
88 I -43
89 V -7
90 D 12
91 Q 6
92 T 2
93 I -25
94 E 14
95 K 15
96 V -44
97 S -33
98 F -30
99 C -34
100 A -30
101 P 12
102 D 35
103 R 33
104 N 34
105 H 26
106 E 15
107 R 26
108 G -38
109 F -46
110 S -52
111 Y -64
112 I -67
113 C -46
114 R 1
115 D -6
116 G -3
117 T 22
118 T 32
119 R 29
120 R 31
121 W -21
122 M 41
123 C -52
124 H -40
125 G -49
126 F -28
127 L -1
128 A -24
129 C -4
130 K -5
131 D 2
132 S -11
133 G -51
134 E -1
135 R 5
136 L -41
137 S -37
138 H 7
139 A -23
140 V -82
141 G -33
142 C -4
143 A -57
144 F -67
145 A -18
146 V 1
147 C -64
148 L -50
149 E 4
150 R 19
151 K 23
152 Q 7
153 R 4
154 R 9
155 T 6
156 R -11
157 A -5
158 A -20
159 A -11
160 S -18
