# Supplementary material for: Prediction of Protein Hotspots from Whole Protein Sequences by a Random Projection Ensemble System
Source: Int J Mol Sci. 2017 Jul 18;18(7):1543. doi: 10.3390/ijms18071543 (PMC5536031; doi:10.3390/ijms18071543)
Supplement: Supplementary file 1 [file ijms-18-01543-s001.zip › 3SAKA-ISIS]

>query: strech=5 crowd_predictions=7 gap=20 itr=0
KKKPLDGEYFTLQIRGRERFEMFRELNEALELKDAQAGKE
------------------P---------------------

PG
--

1 K -19
2 K -14
3 K -12
4 P -27
5 L -9
6 D -20
7 G -19
8 E -1
9 Y 16
10 F -78
11 T -8
12 L -79
13 Q 14
14 I -62
15 R 9
16 G -35
17 R 15
18 E 20
19 R 34
20 F -25
21 E -8
22 M 3
23 F -61
24 R -21
25 E -32
26 L -58
27 N -36
28 E -13
29 A -24
30 L -47
31 E -40
32 L -60
33 K -4
34 D -12
35 A -27
36 Q 8
37 A -24
38 G 17
39 K -5
40 E 18
41 P -7
42 G -12
